# Supplementary material for: Mitochondrial membrane transporters as attractive targets for the fermentative production of succinic acid from glycerol in Saccharomyces cerevisiae
Source: FEMS Yeast Res. 2024 Apr 8;24:foae009. doi: 10.1093/femsyr/foae009 (PMC11014245; doi:10.1093/femsyr/foae009)
Supplement: foae009_Supplemental_Files [file foae009_supplemental_files.zip]

Archive with 2 entries (2 files):
- Rendulic et al 2024 FEMS-supplementary data-PDF.pdf
- Rendulic et al 2024 FEMS-supplementary data-WORD.docx
